# Supplementary material for: Histological Study on Digestive System of Triplophysa yarkandensis in Saline-Alkali and Freshwater Environments: Adaptive Mechanisms
Source: Biology (Basel). 2025 Sep 3;14(9):1187. doi: 10.3390/biology14091187 (PMC12467716; doi:10.3390/biology14091187)
Supplement: Supplementary file 1 [file biology-14-01187-s001.zip]

Archive with 1 entries (1 files):
- biology-3797900-supplementary.pdf
